# Supplementary material for: Biological Invasions Affect Resource Processing in Aquatic Ecosystems: The Invasive Amphipod Dikerogammarus villosus Impacts Detritus Processing through High Abundance Rather than Differential Response to Temperature
Source: Biology (Basel). 2023 Jun 7;12(6):830. doi: 10.3390/biology12060830 (PMC10295368; doi:10.3390/biology12060830)
Supplement: Supplementary file 1 [file biology-12-00830-s001.zip]

Archive with 1 entries (1 files):
- biology-2401795-supplementary.pdf
